# Supplementary material for: Incorporating Medicare Advantage Admissions Into the CMS Hospital-Wide Readmission Measure
Source: JAMA Netw Open. 2024 Jun 3;7(6):e2414431. doi: 10.1001/jamanetworkopen.2024.14431 (PMC11148674; doi:10.1001/jamanetworkopen.2024.14431)
Supplement: Supplement 2. — eTable 2. Hierarchical Logistic Regression Model Parameter Estimates for Five HWR Specialty Subgroups: FFS+MA Cohort [file jamanetwopen-e2414431-s002.xlsx]

## Sheet: eTable 2
eTable 2: Hierarchical Logistic Regression Model Parameter Estimates for Five HWR Specialty Subgroups: FFS+MA Cohort
Risk Variable	Estimate	Standard Error	OR (95% CI)
Cardiorespiratory (N=1,306,739; 4586 hospitals with between-hospital variance = 0.02913, standard error = 0.001358)
Intercept	-1.84868	0.0152611
Demographics
Years over 65 (continuous)	-0.00625175	0.000304303	0.994 (0.993,0.994)
Comorbidity
Metastatic cancer/acute leukemia (CC 8)	0.249854	0.012451	1.284 (1.253,1.316)
Severe Cancer (CC 9, 10)	0.241487	0.00871228	1.273 (1.252,1.295)
Other cancers (CC 11-14)	-0.00895847	0.0106073	0.991 (0.971,1.012)
Severe hematological disorders (CC 46)	0.31528	0.0233823	1.371 (1.309,1.435)
Coagulation defects and other specified hematological disorders (CC 48)	-0.0872327	0.0119079	0.916 (0.895,0.938)
Iron deficiency or other unspecified anemia and blood disease (CC 49)	0.193715	0.00506508	1.214 (1.202,1.226)
End-stage liver disease (CC 27, 28)	0.240434	0.0154536	1.272 (1.234,1.311)
Pancreatic disease (CC 34, 36)	-0.112381	0.0109619	0.894 (0.875,0.913)
Dialysis status (CC 134)	0.16601	0.0169738	1.181 (1.142,1.221)
Acute renal failure (CC 135-140)	0.186242	0.00530048	1.205 (1.192,1.217)
Transplants (CC 132, 186)	0.119823	0.0277	1.127 (1.068,1.190)
Severe Infection (CC 1, 3-6)	0.145356	0.0181283	1.156 (1.116,1.198)
Other infectious disease & pneumonias (CC 7, 114-116)	-0.127935	0.00555773	0.880 (0.870,0.890)
Septicemia/shock (CC 2)	-0.16831	0.00918301	0.845 (0.830,0.860)
CHF (CC 85)	0.283541	0.00639854	1.328 (1.311,1.345)
Coronary atherosclerosis or angina, cerebrovascular disease (CC 86-89, 102, 105-109)	0.0741655	0.00494449	1.077 (1.067,1.087)
Specified arrhythmias (CC 96, 97)	-0.169871	0.00666234	0.844 (0.833,0.855)
Cardiorespiratory failure or cardiorespiratory shock (CC 84)	-0.0242151	0.00630438	0.976 (0.964,0.988)
Coronary obstructive pulmonary disease (COPD) (CC 111)	0.148219	0.00506399	1.160 (1.148,1.171)
Fibrosis of lung or other chronic lung disorders (CC 112)	0.074332	0.00858269	1.077 (1.059,1.095)
Protein-calorie malnutrition (CC 21)	0.156634	0.0068931	1.170 (1.154,1.185)
Disorders of fluid, electrolyte, acid-base (CC 23, 24)	-0.0618487	0.00613965	0.940 (0.929,0.951)
Rheumatoid arthritis and inflammatory connective tissue disease (CC 40)	0.0331149	0.00978815	1.034 (1.014,1.054)
Diabetes mellitus (CC 17-19, 122, 123)	0.113846	0.00494856	1.121 (1.110,1.132)
Ulcers (CC 157-161)	0.119984	0.0123344	1.127 (1.101,1.155)
Hemiplegia, paraplegia, paralysis, functional disability (CC 70,71, 73,74, 103,104, 189,190)	-0.00328202	0.0118156	0.997 (0.974,1.020)
Seizure disorders and convulsions (CC 79)	0.0962572	0.0114441	1.101 (1.077,1.126)
Respirator dependence/tracheostomy status (CC 82)	0.338374	0.0288387	1.403 (1.326,1.484)
Drug and alcohol disorders (CC 54, 55)	0.110163	0.0125188	1.116 (1.089,1.144)
Psychiatric comorbidity (CC 57-59, 61, 63)	0.035388	0.00503817	1.036 (1.026,1.046)
Hip fracture/dislocation (CC 170)	-0.595529	0.0234486	0.551 (0.527,0.577)
Principal discharge diagnosis categories (AHRQ CCS)
Low Frequency CCS Categories	-0.353855	0.298214	0.702 (0.391,1.259)
Pulmonary heart disease (CCS 103)	-0.213345	0.0168308	0.808 (0.782,0.835)
Congestive heart failure; nonhypertensive (CCS 108)	0.259819	0.0167118	1.297 (1.255,1.340)
Pneumonia (except that caused by tuberculosis or sexually transmitted disease) (CCS 122)	-0.0617396	0.0144575	0.940 (0.914,0.967)
Acute bronchitis (CCS 125)	-0.342853	0.0218175	0.710 (0.680,0.741)
Chronic obstructive pulmonary disease and bronchiectasis (CCS 127)	0.162018	0.0145483	1.176 (1.143,1.210)
Asthma (CCS 128)	-0.322263	0.0235877	0.725 (0.692,0.759)
Aspiration pneumonitis; food/vomitus (CCS 129)	0.126079	0.0162524	1.134 (1.099,1.171)
Pleurisy; pneumothorax; pulmonary collapse (CCS 130)	0.343274	0.0184353	1.410 (1.360,1.461)
Respiratory failure; insufficiency; arrest (adult) (CCS 131)	0.216167	0.014865	1.241 (1.206,1.278)
Lung disease due to external agents (CCS 132)	0.11216	0.0413779	1.119 (1.032,1.213)
Other lower respiratory disease (CCS 133)	Reference Group
Cadiovascular (N=1,158,878; 4391 hospitals with between-hospital variance = 0.02477, standard error = 0.001429)
Intercept	-1.99992	0.019579
Demographics
Years over 65 (continuous)	0.0105824	0.000355979	1.011 (1.010,1.011)
Comorbidity
Metastatic cancer/acute leukemia (CC 8)	0.314719	0.0198878	1.370 (1.318,1.424)
Severe Cancer (CC 9, 10)	0.304152	0.013606	1.355 (1.320,1.392)
Other cancers (CC 11-14)	-0.021558	0.0133946	0.979 (0.953,1.005)
Severe hematological disorders (CC 46)	0.382738	0.0307741	1.466 (1.380,1.557)
Coagulation defects and other specified hematological disorders (CC 48)	-0.146333	0.0157349	0.864 (0.838,0.891)
Iron deficiency or other unspecified anemia and blood disease (CC 49)	0.277017	0.00622292	1.319 (1.303,1.335)
End-stage liver disease (CC 27, 28)	0.3318	0.0197503	1.393 (1.341,1.448)
Pancreatic disease (CC 34, 36)	-0.147528	0.0138744	0.863 (0.840,0.887)
Dialysis status (CC 134)	0.209918	0.0187287	1.234 (1.189,1.280)
Acute renal failure (CC 135-140)	0.282413	0.00611542	1.326 (1.311,1.342)
Transplants (CC 132, 186)	0.302836	0.0324122	1.354 (1.270,1.442)
Severe Infection (CC 1, 3-6)	0.0981674	0.0325799	1.103 (1.035,1.176)
Other infectious disease & pneumonias (CC 7, 114-116)	0.0109133	0.00867873	1.011 (0.994,1.028)
Septicemia/shock (CC 2)	-0.18231	0.0147842	0.833 (0.810,0.858)
CHF (CC 85)	0.31527	0.00816253	1.371 (1.349,1.393)
Coronary atherosclerosis or angina, cerebrovascular disease (CC 86-89, 102, 105-109)	0.0526361	0.00603313	1.054 (1.042,1.067)
Specified arrhythmias (CC 96, 97)	-0.312157	0.00807041	0.732 (0.720,0.744)
Cardiorespiratory failure or cardiorespiratory shock (CC 84)	-0.032737	0.0107131	0.968 (0.948,0.988)
Coronary obstructive pulmonary disease (COPD) (CC 111)	0.326581	0.00627677	1.386 (1.369,1.403)
Fibrosis of lung or other chronic lung disorders (CC 112)	0.0878994	0.0166537	1.092 (1.057,1.128)
Protein-calorie malnutrition (CC 21)	0.240235	0.0108888	1.272 (1.245,1.299)
Disorders of fluid, electrolyte, acid-base (CC 23, 24)	-0.0350811	0.00828179	0.966 (0.950,0.981)
Rheumatoid arthritis and inflammatory connective tissue disease (CC 40)	0.108016	0.0122277	1.114 (1.088,1.141)
Diabetes mellitus (CC 17-19, 122, 123)	0.157558	0.0057421	1.171 (1.158,1.184)
Ulcers (CC 157-161)	0.242962	0.015888	1.275 (1.236,1.315)
Hemiplegia, paraplegia, paralysis, functional disability (CC 70,71, 73,74, 103,104, 189,190)	-0.0554537	0.0161651	0.946 (0.917,0.977)
Seizure disorders and convulsions (CC 79)	0.129218	0.0157811	1.138 (1.103,1.174)
Respirator dependence/tracheostomy status (CC 82)	0.188859	0.0741714	1.208 (1.044,1.397)
Drug and alcohol disorders (CC 54, 55)	0.200991	0.0175095	1.223 (1.181,1.265)
Psychiatric comorbidity (CC 57-59, 61, 63)	0.0757786	0.00643697	1.079 (1.065,1.092)
Hip fracture/dislocation (CC 170)	-0.4917	0.0325323	0.612 (0.574,0.652)
Principal discharge diagnosis categories (AHRQ CCS)
Heart valve disorders (CCS 96)	-0.310914	0.0270084	0.733 (0.695,0.773)
Peri-; endo-; and myocarditis; cardiomyopathy (except that caused by tuberculosis or sexually transmitted disease) (CCS 97)	Reference Group
Acute myocardial infarction (CCS 100)	-0.244907	0.0190205	0.783 (0.754,0.813)
Coronary atherosclerosis and other heart disease (CCS 101)	-0.406014	0.0200922	0.666 (0.641,0.693)
Nonspecific chest pain (CCS 102)	-0.655856	0.0221858	0.519 (0.497,0.542)
Other and ill-defined heart disease (CCS 104)	-0.509478	0.0452178	0.601 (0.550,0.656)
Conduction disorders (CCS 105)	-0.758478	0.0239637	0.468 (0.447,0.491)
Cardiac dysrhythmias (CCS 106)	-0.26628	0.0187344	0.766 (0.739,0.795)
Cardiac arrest and ventricular fibrillation (CCS 107)	-0.343111	0.0427389	0.710 (0.653,0.772)
Peripheral and visceral atherosclerosis (CCS 114)	-0.309971	0.0238868	0.733 (0.700,0.769)
Aortic; peripheral; and visceral artery aneurysms (CCS 115)	-0.536996	0.0240792	0.585 (0.558,0.613)
Aortic and peripheral arterial embolism or thrombosis (CCS 116)	-0.166522	0.0445541	0.847 (0.776,0.924)
Other circulatory disease (CCS 117)	-0.358961	0.0215287	0.698 (0.670,0.729)
Cardiac and circulatory congenital anomalies (CCS 213)	-0.161175	0.0553766	0.851 (0.764,0.949)
Medicine (N=5,306,659; 4,742 hospitals with between-hospital variance = 0.02570, standard error = 0.00051)
Intercept	-1.7448	0.00530543
Demographics
Years over 65 (continuous)	-0.00343903	0.000150653	0.997 (0.996,0.997)
Comorbidity
Metastatic cancer/acute leukemia (CC 8)	0.276684	0.00600538	1.319 (1.303,1.334)
Severe Cancer (CC 9, 10)	0.22187	0.00472163	1.248 (1.237,1.260)
Other cancers (CC 11-14)	-0.0235644	0.00443447	0.977 (0.968,0.985)
Severe hematological disorders (CC 46)	0.388923	0.00980855	1.475 (1.447,1.504)
Coagulation defects and other specified hematological disorders (CC 48)	-0.085511	0.00536721	0.918 (0.908,0.928)
Iron deficiency or other unspecified anemia and blood disease (CC 49)	0.173177	0.00257708	1.189 (1.183,1.195)
End-stage liver disease (CC 27, 28)	0.320128	0.0057794	1.377 (1.362,1.393)
Pancreatic disease (CC 34, 36)	-0.097767	0.00448441	0.907 (0.899,0.915)
Dialysis status (CC 134)	0.134068	0.00718624	1.143 (1.127,1.160)
Acute renal failure (CC 135-140)	0.2413	0.0026565	1.273 (1.266,1.280)
Transplants (CC 132, 186)	0.221417	0.0102591	1.248 (1.223,1.273)
Severe Infection (CC 1, 3-6)	0.119676	0.00954739	1.127 (1.106,1.148)
Other infectious disease & pneumonias (CC 7, 114-116)	-0.067307	0.00306913	0.935 (0.929,0.941)
Septicemia/shock (CC 2)	-0.162195	0.00440434	0.850 (0.843,0.858)
CHF (CC 85)	0.25537	0.0033519	1.291 (1.282,1.299)
Coronary atherosclerosis or angina, cerebrovascular disease (CC 86-89, 102, 105-109)	0.0657591	0.00254718	1.068 (1.063,1.073)
Specified arrhythmias (CC 96, 97)	-0.237864	0.00338565	0.788 (0.783,0.794)
Cardiorespiratory failure or cardiorespiratory shock (CC 84)	-0.0448803	0.00394732	0.956 (0.949,0.964)
Coronary obstructive pulmonary disease (COPD) (CC 111)	0.223684	0.00270741	1.251 (1.244,1.257)
Fibrosis of lung or other chronic lung disorders (CC 112)	0.0738897	0.00682482	1.077 (1.062,1.091)
Protein-calorie malnutrition (CC 21)	0.21461	0.0034299	1.239 (1.231,1.248)
Disorders of fluid, electrolyte, acid-base (CC 23, 24)	-0.0698479	0.00302247	0.933 (0.927,0.938)
Rheumatoid arthritis and inflammatory connective tissue disease (CC 40)	0.0730031	0.0049801	1.076 (1.065,1.086)
Diabetes mellitus (CC 17-19, 122, 123)	0.112852	0.00249276	1.119 (1.114,1.125)
Ulcers (CC 157-161)	0.134356	0.00482366	1.144 (1.133,1.155)
Hemiplegia, paraplegia, paralysis, functional disability (CC 70,71, 73,74, 103,104, 189,190)	-0.0194199	0.00525537	0.981 (0.971,0.991)
Seizure disorders and convulsions (CC 79)	0.109629	0.00553547	1.116 (1.104,1.128)
Respirator dependence/tracheostomy status (CC 82)	0.295831	0.0178961	1.344 (1.298,1.392)
Drug and alcohol disorders (CC 54, 55)	0.059233	0.0064092	1.061 (1.048,1.074)
Psychiatric comorbidity (CC 57-59, 61, 63)	0.0108947	0.0026431	1.011 (1.006,1.016)
Hip fracture/dislocation (CC 170)	-0.557521	0.0108623	0.573 (0.561,0.585)
Principal discharge diagnosis categories (AHRQ CCS)
Low Frequency CCS Categories	-0.291981	0.057578	0.747 (0.667,0.836)
Tuberculosis (CCS 1)	-0.0555161	0.0920423	0.946 (0.790,1.133)
Septicemia (except in labor) (CCS 2)	-0.144421	0.00412765	0.866 (0.859,0.873)
Bacterial infection; unspecified site (CCS 3)	-0.244514	0.0268751	0.783 (0.743,0.825)
Mycoses (CCS 4)	0.227724	0.0288009	1.256 (1.187,1.329)
HIV Infection (CCS 5)	0.0237677	0.0749892	1.024 (0.884,1.186)
Hepatitis (CCS 6)	0.165895	0.0347519	1.180 (1.103,1.264)
Viral infection (CCS 7)	-0.404749	0.0255312	0.667 (0.635,0.701)
Other infections; including parasitic (CCS 8)	-0.863218	0.0736974	0.422 (0.365,0.487)
Other and unspecified benign neoplasm (CCS 47)	-0.408573	0.0306577	0.665 (0.626,0.706)
Thyroid disorders (CCS 48)	0.104206	0.0287692	1.110 (1.049,1.174)
Diabetes mellitus without complication (CCS 49)	0.957888	0.0295582	2.606 (2.459,2.762)
Diabetes mellitus with complications (CCS 50)	-0.120562	0.0078543	0.886 (0.873,0.900)
Other endocrine disorders (CCS 51)	-0.104768	0.0151741	0.901 (0.874,0.928)
Nutritional deficiencies (CCS 52)	0.167003	0.0318758	1.182 (1.110,1.258)
Disorders of lipid metabolism (CCS 53)	0.170464	0.029233	1.186 (1.120,1.256)
Gout and other crystal arthropathies (CCS 54)	-0.593307	0.0319271	0.552 (0.519,0.588)
Fluid and electrolyte disorders (CCS 55)	-0.154352	0.0072453	0.857 (0.845,0.869)
Immunity disorders (CCS 57)	-0.288866	0.0746004	0.749 (0.647,0.867)
Other nutritional; endocrine; and metabolic disorders (CCS 58)	-0.104849	0.0158293	0.900 (0.873,0.929)
Deficiency and other anemia (CCS 59)	-0.0477934	0.00966586	0.953 (0.935,0.972)
Acute posthemorrhagic anemia (CCS 60)	-0.0551876	0.0154264	0.946 (0.918,0.975)
Sickle cell anemia (CCS 61)	-0.104681	0.089283	0.901 (0.756,1.073)
Coagulation and hemorrhagic disorders (CCS 62)	0.0653395	0.0159439	1.068 (1.035,1.101)
Diseases of white blood cells (CCS 63)	0.0537254	0.0198055	1.055 (1.015,1.097)
Other hematologic conditions (CCS 64)	-0.170981	0.0692537	0.843 (0.736,0.965)
Meningitis (except that caused by tuberculosis or sexually transmitted disease) (CCS 76)	-0.307284	0.05475	0.735 (0.661,0.819)
Encephalitis (except that caused by tuberculosis or sexually transmitted disease) (CCS 77)	-0.0842356	0.0477855	0.919 (0.837,1.009)
Headache; including migraine (CCS 84)	-0.628533	0.0358866	0.533 (0.497,0.572)
Retinal detachments; defects; vascular occlusion; and retinopathy (CCS 87)	-1.07588	0.0954358	0.341 (0.283,0.411)
Blindness and vision defects (CCS 89)	-0.786729	0.0713417	0.455 (0.396,0.524)
Inflammation; infection of eye (except that caused by tuberculosis or sexually transmitteddisease) (CCS 90)	-0.512655	0.0591157	0.599 (0.533,0.672)
Other eye disorders (CCS 91)	-0.787178	0.0758218	0.455 (0.392,0.528)
Otitis media and related conditions (CCS 92)	-0.302804	0.08545	0.739 (0.625,0.873)
Conditions associated with dizziness or vertigo (CCS 93)	-1.16673	0.0273703	0.311 (0.295,0.329)
Other ear and sense organ disorders (CCS 94)	-0.599998	0.0802725	0.549 (0.469,0.642)
Essential hypertension (CCS 98)	-0.147198	0.0285329	0.863 (0.816,0.913)
Hypertension with complications and secondary hypertension (CCS 99)	Reference Group
Phlebitis; thrombophlebitis and thromboembolism (CCS 118)	-0.283423	0.0137164	0.753 (0.733,0.774)
Varicose veins of lower extremity (CCS 119)	-0.369519	0.0693001	0.691 (0.603,0.792)
Hemorrhoids (CCS 120)	-0.264194	0.0243313	0.768 (0.732,0.805)
Other diseases of veins and lymphatics (CCS 121)	-0.238811	0.0324287	0.788 (0.739,0.839)
Influenza (CCS 123)	-0.574732	0.014022	0.563 (0.548,0.579)
Acute and chronic tonsillitis (CCS 124)	-1.065	0.16862	0.345 (0.248,0.480)
Other upper respiratory infections (CCS 126)	-0.516022	0.032478	0.597 (0.560,0.636)
Other upper respiratory disease (CCS 134)	-0.257108	0.0313741	0.773 (0.727,0.822)
Intestinal infection (CCS 135)	-0.111192	0.00984066	0.895 (0.878,0.912)
Disorders of teeth and jaw (CCS 136)	-0.637192	0.0662919	0.529 (0.464,0.602)
Diseases of mouth; excluding dental (CCS 137)	-0.508989	0.0445088	0.601 (0.551,0.656)
Esophageal disorders (CCS 138)	-0.24415	0.0134367	0.783 (0.763,0.804)
Gastroduodenal ulcer (except hemorrhage) (CCS 139)	-0.367291	0.0327986	0.693 (0.649,0.739)
Gastritis and duodenitis (CCS 140)	-0.180993	0.0154248	0.834 (0.810,0.860)
Other disorders of stomach and duodenum (CCS 141)	0.051174	0.0148786	1.053 (1.022,1.084)
Appendicitis and other appendiceal conditions (CCS 142)	-0.356805	0.0489204	0.700 (0.636,0.770)
Abdominal hernia (CCS 143)	-0.406877	0.0245693	0.666 (0.634,0.699)
Regional enteritis and ulcerative colitis (CCS 144)	-0.115967	0.0232138	0.891 (0.851,0.932)
Intestinal obstruction without hernia (CCS 145)	-0.309238	0.00872551	0.734 (0.722,0.747)
Diverticulosis and diverticulitis (CCS 146)	-0.309675	0.00874147	0.734 (0.721,0.746)
Anal and rectal conditions (CCS 147)	-0.141448	0.0295135	0.868 (0.819,0.920)
Peritonitis and intestinal abscess (CCS 148)	0.0867204	0.0315842	1.091 (1.025,1.160)
Biliary tract disease (CCS 149)	-0.0767329	0.0117006	0.926 (0.905,0.948)
Other liver diseases (CCS 151)	0.257433	0.0113586	1.294 (1.265,1.323)
Pancreatic disorders (not diabetes) (CCS 152)	-0.197554	0.0124684	0.821 (0.801,0.841)
Gastrointestinal hemorrhage (CCS 153)	-0.202421	0.0069166	0.817 (0.806,0.828)
Noninfectious gastroenteritis (CCS 154)	-0.357709	0.0142861	0.699 (0.680,0.719)
Other gastrointestinal disorders (CCS 155)	-0.0241516	0.0105159	0.976 (0.956,0.996)
Nephritis; nephrosis; renal sclerosis (CCS 156)	0.204435	0.0460324	1.227 (1.121,1.343)
Acute and unspecified renal failure (CCS 157)	-0.121116	0.00535876	0.886 (0.877,0.895)
Chronic kidney disease (CCS 158)	0.355289	0.0296409	1.427 (1.346,1.512)
Urinary tract infections (CCS 159)	-0.22193	0.00589344	0.801 (0.792,0.810)
Calculus of urinary tract (CCS 160)	-0.35928	0.0423495	0.698 (0.643,0.759)
Other diseases of kidney and ureters (CCS 161)	-0.375418	0.0204412	0.687 (0.660,0.715)
Other diseases of bladder and urethra (CCS 162)	-0.119404	0.0434364	0.887 (0.815,0.966)
Genitourinary symptoms and ill-defined conditions (CCS 163)	-0.120107	0.0242104	0.887 (0.846,0.930)
Hyperplasia of prostate (CCS 164)	-0.185039	0.0371728	0.831 (0.773,0.894)
Inflammatory conditions of male genital organs (CCS 165)	-0.593354	0.0422971	0.552 (0.509,0.600)
Other male genital disorders (CCS 166)	-0.122034	0.09144	0.885 (0.740,1.059)
Nonmalignant breast conditions (CCS 167)	-0.437043	0.083374	0.646 (0.549,0.761)
Inflammatory diseases of female pelvic organs (CCS 168)	-0.165101	0.0753464	0.848 (0.731,0.983)
Prolapse of female genital organs (CCS 170)	-1.23001	0.182323	0.292 (0.204,0.418)
Menopausal disorders (CCS 173)	-0.509413	0.117629	0.601 (0.477,0.757)
Other female genital disorders (CCS 175)	0.0434879	0.0641843	1.044 (0.921,1.184)
Skin and subcutaneous tissue infections (CCS 197)	-0.364622	0.00798418	0.694 (0.684,0.705)
Other inflammatory condition of skin (CCS 198)	0.0333443	0.0434067	1.034 (0.950,1.126)
Chronic ulcer of skin (CCS 199)	-0.0334726	0.0246672	0.967 (0.921,1.015)
Other skin disorders (CCS 200)	-0.222762	0.066015	0.800 (0.703,0.911)
Infective arthritis and osteomyelitis (except that caused by tuberculosis or sexually transmitted disease) (CCS 201)	-0.168566	0.0249468	0.845 (0.805,0.887)
Rheumatoid arthritis and related disease (CCS 202)	-0.096527	0.0461366	0.908 (0.829,0.994)
Osteoarthritis (CCS 203)	-0.593392	0.0321434	0.552 (0.519,0.588)
Other non-traumatic joint disorders (CCS 204)	-0.47915	0.0311708	0.619 (0.583,0.658)
Spondylosis; intervertebral disc disorders; other back problems (CCS 205)	-0.520842	0.0132422	0.594 (0.579,0.610)
Osteoporosis (CCS 206)	-0.334996	0.0852456	0.715 (0.605,0.845)
Pathological fracture (CCS 207)	-0.40186	0.0232056	0.669 (0.639,0.700)
Other acquired deformities (CCS 209)	-0.517363	0.0858782	0.596 (0.504,0.705)
Systemic lupus erythematosus and connective tissue disorders (CCS 210)	-0.0228483	0.0363298	0.977 (0.910,1.050)
Other connective tissue disease (CCS 211)	-0.485825	0.0167258	0.615 (0.595,0.636)
Other bone disease and musculoskeletal deformities (CCS 212)	-0.208272	0.0390843	0.812 (0.752,0.877)
Joint disorders and dislocations; trauma-related (CCS 225)	-0.571564	0.0908979	0.565 (0.472,0.675)
Fracture of neck of femur (hip) (CCS 226)	-0.300668	0.0214784	0.740 (0.710,0.772)
Skull and face fractures (CCS 228)	-0.596568	0.0400858	0.551 (0.509,0.596)
Fracture of upper limb (CCS 229)	-0.358617	0.0209167	0.699 (0.671,0.728)
Fracture of lower limb (CCS 230)	-0.469612	0.0225658	0.625 (0.598,0.654)
Other fractures (CCS 231)	-0.509122	0.00991274	0.601 (0.589,0.613)
Sprains and strains (CCS 232)	-0.613664	0.0480772	0.541 (0.493,0.595)
Crushing injury or internal injury (CCS 234)	-0.447474	0.0231691	0.639 (0.611,0.669)
Open wounds of head; neck; and trunk (CCS 235)	-0.472559	0.0444443	0.623 (0.571,0.680)
Open wounds of extremities (CCS 236)	-0.448733	0.0522371	0.638 (0.576,0.707)
Complication of device; implant or graft (CCS 237)	0.0567046	0.00648979	1.058 (1.045,1.072)
Complications of surgical procedures or medical care (CCS 238)	-0.130156	0.00797404	0.878 (0.864,0.892)
Superficial injury; contusion (CCS 239)	-0.379542	0.0219305	0.684 (0.655,0.714)
Burns (CCS 240)	-0.27186	0.061594	0.762 (0.675,0.860)
Poisoning by psychotropic agents (CCS 241)	-0.299703	0.0468248	0.741 (0.676,0.812)
Poisoning by other medications and drugs (CCS 242)	-0.287341	0.0192954	0.750 (0.722,0.779)
Poisoning by nonmedicinal substances (CCS 243)	-0.731347	0.0598656	0.481 (0.428,0.541)
Other injuries and conditions due to external causes (CCS 244)	-0.478576	0.0179057	0.620 (0.598,0.642)
Syncope (CCS 245)	-0.686922	0.0142764	0.503 (0.489,0.517)
Fever of unknown origin (CCS 246)	-0.215735	0.0276692	0.806 (0.763,0.851)
Lymphadenitis (CCS 247)	-0.2523	0.0843903	0.777 (0.659,0.917)
Gangrene (CCS 248)	0.191955	0.0407826	1.212 (1.119,1.312)
Shock (CCS 249)	0.153338	0.0483599	1.166 (1.060,1.282)
Nausea and vomiting (CCS 250)	-0.0171048	0.0280299	0.983 (0.930,1.039)
Abdominal pain (CCS 251)	-0.207903	0.0229376	0.812 (0.777,0.850)
Malaise and fatigue (CCS 252)	-0.2557	0.0206331	0.774 (0.744,0.806)
Allergic reactions (CCS 253)	-0.271596	0.0406255	0.762 (0.704,0.825)
Other aftercare (CCS 257)	-0.147781	0.0308666	0.863 (0.812,0.916)
Other screening for suspected conditions (not mental disorders or infectious disease) (CCS 258)	-0.322519	0.0431046	0.724 (0.666,0.788)
Residual codes; unclassified (CCS 259)	-0.241119	0.0195098	0.786 (0.756,0.816)
Delirium dementia and amnestic and other cognitive disorders (CCS 653)	-0.227663	0.0127942	0.796 (0.777,0.817)
Alcohol-related disorders (CCS 660)	0.0260864	0.0139654	1.026 (0.999,1.055)
Substance-related disorders (CCS 661)	-0.0841369	0.0298771	0.919 (0.867,0.975)
Screening and history of mental health and substance abuse codes (CCS 663)	-0.164058	0.0824634	0.849 (0.722,0.998)
Adverse effects of medical drugs (CCS 2617)	-0.201693	0.0691571	0.817 (0.714,0.936)
Neurology (N=645,101; 4333 hospitals with between-hospital variance = 0.03365, standard error = 0.002200)
Intercept	-2.04844	0.0133727
Demographics
Years over 65 (continuous)	2.98591e-06	0.000484477	1.000 (0.999,1.001)
Comorbidity
Metastatic cancer/acute leukemia (CC 8)	0.339772	0.0203551	1.405 (1.350,1.462)
Severe Cancer (CC 9, 10)	0.212475	0.0175667	1.237 (1.195,1.280)
Other cancers (CC 11-14)	0.00116974	0.0161709	1.001 (0.970,1.033)
Severe hematological disorders (CC 46)	0.419766	0.0422428	1.522 (1.401,1.653)
Coagulation defects and other specified hematological disorders (CC 48)	-0.0922161	0.0209814	0.912 (0.875,0.950)
Iron deficiency or other unspecified anemia and blood disease (CC 49)	0.213751	0.00888527	1.238 (1.217,1.260)
End-stage liver disease (CC 27, 28)	0.372769	0.025639	1.452 (1.381,1.527)
Pancreatic disease (CC 34, 36)	-0.117077	0.0194293	0.890 (0.856,0.924)
Dialysis status (CC 134)	0.233828	0.0270081	1.263 (1.198,1.332)
Acute renal failure (CC 135-140)	0.232948	0.00888538	1.262 (1.241,1.284)
Transplants (CC 132, 186)	0.379786	0.0441908	1.462 (1.341,1.594)
Severe Infection (CC 1, 3-6)	0.149791	0.0332072	1.162 (1.088,1.240)
Other infectious disease & pneumonias (CC 7, 114-116)	-0.0333441	0.0123498	0.967 (0.944,0.991)
Septicemia/shock (CC 2)	-0.182931	0.0185729	0.833 (0.803,0.864)
CHF (CC 85)	0.226936	0.0127781	1.255 (1.224,1.287)
Coronary atherosclerosis or angina, cerebrovascular disease (CC 86-89, 102, 105-109)	0.060252	0.00807182	1.062 (1.045,1.079)
Specified arrhythmias (CC 96, 97)	-0.217405	0.0123379	0.805 (0.785,0.824)
Cardiorespiratory failure or cardiorespiratory shock (CC 84)	-0.02466	0.0159011	0.976 (0.946,1.007)
Coronary obstructive pulmonary disease (COPD) (CC 111)	0.211318	0.00987444	1.235 (1.212,1.259)
Fibrosis of lung or other chronic lung disorders (CC 112)	0.0812137	0.0289649	1.085 (1.025,1.148)
Protein-calorie malnutrition (CC 21)	0.207422	0.0123078	1.231 (1.201,1.261)
Disorders of fluid, electrolyte, acid-base (CC 23, 24)	-0.0766514	0.0108406	0.926 (0.907,0.946)
Rheumatoid arthritis and inflammatory connective tissue disease (CC 40)	0.0885447	0.0177418	1.093 (1.055,1.131)
Diabetes mellitus (CC 17-19, 122, 123)	0.167548	0.00799626	1.182 (1.164,1.201)
Ulcers (CC 157-161)	0.196251	0.0214823	1.217 (1.167,1.269)
Hemiplegia, paraplegia, paralysis, functional disability (CC 70,71, 73,74, 103,104, 189,190)	-0.0854097	0.0147364	0.918 (0.892,0.945)
Seizure disorders and convulsions (CC 79)	0.0986055	0.012284	1.104 (1.077,1.131)
Respirator dependence/tracheostomy status (CC 82)	0.339981	0.0765673	1.405 (1.209,1.632)
Drug and alcohol disorders (CC 54, 55)	0.040692	0.019484	1.042 (1.003,1.082)
Psychiatric comorbidity (CC 57-59, 61, 63)	-0.0117088	0.00856428	0.988 (0.972,1.005)
Hip fracture/dislocation (CC 170)	-0.593709	0.036651	0.552 (0.514,0.593)
Principal discharge diagnosis categories (AHRQ CCS)
Low Frequency CCS Categories	0.0375695	0.164315	1.038 (0.752,1.433)
Other CNS infection and poliomyelitis (CCS 78)	0.232893	0.0643182	1.262 (1.113,1.432)
Parkinson`s disease (CCS 79)	-0.12297	0.0309022	0.884 (0.832,0.940)
Multiple sclerosis (CCS 80)	-0.0492767	0.067586	0.952 (0.834,1.087)
Other hereditary and degenerative nervous system conditions (CCS 81)	-0.0542453	0.0333377	0.947 (0.887,1.011)
Paralysis (CCS 82)	0.119098	0.0563939	1.126 (1.009,1.258)
Epilepsy; convulsions (CCS 83)	-0.111526	0.0145439	0.894 (0.869,0.920)
Coma; stupor; and brain damage (CCS 85)	0.0166284	0.0989841	1.017 (0.837,1.234)
Other nervous system disorders (CCS 95)	Reference Group
Acute cerebrovascular disease (CCS 109)	-0.28093	0.0104361	0.755 (0.740,0.771)
Occlusion or stenosis of precerebral arteries (CCS 110)	-0.350377	0.0361339	0.704 (0.656,0.756)
Other and ill-defined cerebrovascular disease (CCS 111)	-0.259718	0.0500848	0.771 (0.699,0.851)
Transient cerebral ischemia (CCS 112)	-0.540608	0.0166762	0.582 (0.564,0.602)
Late effects of cerebrovascular disease (CCS 113)	-0.0764999	0.027166	0.926 (0.878,0.977)
Spinal cord injury (CCS 227)	0.0421026	0.0846213	1.043 (0.884,1.231)
Intracranial injury (CCS 233)	-0.0527001	0.0135804	0.949 (0.924,0.974)
Surgical (N=2,612,093; 3,995 hospitals with between-hospital variance = 0.02399, standard error = 0.001179)
Intercept	-2.10487	0.0198598
Demographics
Years over 65 (continuous)	0.0145402	0.000303169	1.015 (1.014,1.015)
Comorbidity
Metastatic cancer/acute leukemia (CC 8)	0.294463	0.0110513	1.342 (1.314,1.372)
Severe Cancer (CC 9, 10)	0.13119	0.0100981	1.140 (1.118,1.163)
Other cancers (CC 11-14)	-0.0560682	0.00863584	0.945 (0.930,0.962)
Severe hematological disorders (CC 46)	0.372499	0.024699	1.451 (1.383,1.523)
Coagulation defects and other specified hematological disorders (CC 48)	-0.136056	0.0125092	0.873 (0.852,0.894)
Iron deficiency or other unspecified anemia and blood disease (CC 49)	0.297218	0.00461275	1.346 (1.334,1.358)
End-stage liver disease (CC 27, 28)	0.365914	0.0141726	1.442 (1.402,1.482)
Pancreatic disease (CC 34, 36)	-0.207152	0.00992674	0.813 (0.797,0.829)
Dialysis status (CC 134)	0.194821	0.0156755	1.215 (1.178,1.253)
Acute renal failure (CC 135-140)	0.272247	0.00504065	1.313 (1.300,1.326)
Transplants (CC 132, 186)	0.368185	0.0223573	1.445 (1.383,1.510)
Severe Infection (CC 1, 3-6)	0.174228	0.0189366	1.190 (1.147,1.235)
Other infectious disease & pneumonias (CC 7, 114-116)	-0.013504	0.00702045	0.987 (0.973,1.000)
Septicemia/shock (CC 2)	-0.234687	0.0101869	0.791 (0.775,0.807)
CHF (CC 85)	0.200237	0.00753532	1.222 (1.204,1.240)
Coronary atherosclerosis or angina, cerebrovascular disease (CC 86-89, 102, 105-109)	0.147564	0.00471798	1.159 (1.148,1.170)
Specified arrhythmias (CC 96, 97)	-0.224141	0.00736899	0.799 (0.788,0.811)
Cardiorespiratory failure or cardiorespiratory shock (CC 84)	-0.0762089	0.00938663	0.927 (0.910,0.944)
Coronary obstructive pulmonary disease (COPD) (CC 111)	0.27641	0.00525306	1.318 (1.305,1.332)
Fibrosis of lung or other chronic lung disorders (CC 112)	0.121477	0.0150095	1.129 (1.096,1.163)
Protein-calorie malnutrition (CC 21)	0.318162	0.00677321	1.375 (1.356,1.393)
Disorders of fluid, electrolyte, acid-base (CC 23, 24)	-0.0629287	0.00643987	0.939 (0.927,0.951)
Rheumatoid arthritis and inflammatory connective tissue disease (CC 40)	0.109418	0.00900085	1.116 (1.096,1.135)
Diabetes mellitus (CC 17-19, 122, 123)	0.198796	0.00464608	1.220 (1.209,1.231)
Ulcers (CC 157-161)	0.083241	0.00919336	1.087 (1.067,1.107)
Hemiplegia, paraplegia, paralysis, functional disability (CC 70,71, 73,74, 103,104, 189,190)	-0.00500474	0.0100454	0.995 (0.976,1.015)
Seizure disorders and convulsions (CC 79)	0.165875	0.0119233	1.180 (1.153,1.208)
Respirator dependence/tracheostomy status (CC 82)	0.224637	0.0401765	1.252 (1.157,1.354)
Drug and alcohol disorders (CC 54, 55)	0.113188	0.0129408	1.120 (1.092,1.149)
Psychiatric comorbidity (CC 57-59, 61, 63)	0.0804996	0.00488778	1.084 (1.073,1.094)
Hip fracture/dislocation (CC 170)	-0.574441	0.0188738	0.563 (0.543,0.584)
Principal discharge diagnosis categories (AHRQ CCS)
Low Frequency CCS Categories	-0.30954	0.0315401	0.734 (0.690,0.781)
Septicemia (except in labor) (CCS 2)	-0.10611	0.0206856	0.899 (0.864,0.937)
Cancer of head and neck (CCS 11)	-0.522201	0.0393001	0.593 (0.549,0.641)
Cancer of esophagus (CCS 12)	0.0916717	0.0560283	1.096 (0.982,1.223)
Cancer of stomach (CCS 13)	-0.294396	0.0424695	0.745 (0.685,0.810)
Cancer of colon (CCS 14)	-0.576126	0.0246034	0.562 (0.536,0.590)
Cancer of rectum and anus (CCS 15)	-0.0434295	0.032702	0.958 (0.898,1.021)
Cancer of liver and intrahepatic bile duct (CCS 16)	-0.255637	0.0562314	0.774 (0.694,0.865)
Cancer of pancreas (CCS 17)	0.0659766	0.0376898	1.068 (0.992,1.150)
Cancer of other GI organs; peritoneum (CCS 18)	-0.202637	0.0424079	0.817 (0.751,0.887)
Cancer of bronchus; lung (CCS 19)	-0.671173	0.0276119	0.511 (0.484,0.540)
Cancer of bone and connective tissue (CCS 21)	-0.36633	0.0598387	0.693 (0.617,0.780)
Melanomas of skin (CCS 22)	-1.03021	0.168752	0.357 (0.256,0.497)
Other non-epithelial cancer of skin (CCS 23)	-0.764171	0.0701515	0.466 (0.406,0.534)
Cancer of breast (CCS 24)	-1.05441	0.0511997	0.348 (0.315,0.385)
Cancer of uterus (CCS 25)	-0.680486	0.0436887	0.506 (0.465,0.552)
Cancer of cervix (CCS 26)	-0.374967	0.121125	0.687 (0.542,0.871)
Cancer of ovary (CCS 27)	-0.649026	0.0484973	0.523 (0.475,0.575)
Cancer of other female genital organs (CCS 28)	-0.475559	0.0675447	0.622 (0.544,0.710)
Cancer of prostate (CCS 29)	-1.00674	0.039109	0.365 (0.338,0.395)
Cancer of bladder (CCS 32)	0.0412972	0.0283769	1.042 (0.986,1.102)
Cancer of kidney and renal pelvis (CCS 33)	-0.798542	0.0335158	0.450 (0.421,0.481)
Cancer of other urinary organs (CCS 34)	-0.334753	0.0634899	0.716 (0.632,0.810)
Cancer of brain and nervous system (CCS 35)	-0.231577	0.0540717	0.793 (0.714,0.882)
Cancer of thyroid (CCS 36)	-0.982083	0.0933568	0.375 (0.312,0.450)
Non-Hodgkin`s lymphoma (CCS 38)	0.116797	0.0539805	1.124 (1.011,1.249)
Leukemias (CCS 39)	0.44138	0.101807	1.555 (1.274,1.898)
Multiple myeloma (CCS 40)	-0.022859	0.105183	0.977 (0.795,1.201)
Cancer; other and unspecified primary (CCS 41)	-0.631444	0.110292	0.532 (0.428,0.660)
Secondary malignancies (CCS 42)	-0.259845	0.0283785	0.771 (0.729,0.815)
Malignant neoplasm without specification of site (CCS 43)	-0.0828369	0.0677662	0.921 (0.806,1.051)
Neoplasms of unspecified nature or uncertain behavior (CCS 44)	-0.555534	0.0508605	0.574 (0.519,0.634)
Maintenance chemotherapy; radiotherapy (CCS 45)	0.248131	0.0907538	1.282 (1.073,1.531)
Benign neoplasm of uterus (CCS 46)	-1.289	0.132747	0.276 (0.212,0.357)
Other and unspecified benign neoplasm (CCS 47)	-0.604402	0.0279087	0.546 (0.517,0.577)
Thyroid disorders (CCS 48)	-1.27391	0.108567	0.280 (0.226,0.346)
Diabetes mellitus with complications (CCS 50)	-0.207538	0.0217366	0.813 (0.779,0.848)
Other endocrine disorders (CCS 51)	-0.624674	0.085412	0.535 (0.453,0.633)
Gout and other crystal arthropathies (CCS 54)	-0.437608	0.118634	0.646 (0.512,0.815)
Fluid and electrolyte disorders (CCS 55)	0.00732571	0.0556186	1.007 (0.903,1.123)
Other nutritional; endocrine; and metabolic disorders (CCS 58)	-1.04908	0.0470885	0.350 (0.319,0.384)
Deficiency and other anemia (CCS 59)	-0.0686422	0.0814711	0.934 (0.796,1.095)
Acute posthemorrhagic anemia (CCS 60)	-0.100469	0.0901506	0.904 (0.758,1.079)
Coagulation and hemorrhagic disorders (CCS 62)	-0.125006	0.0771916	0.882 (0.759,1.027)
Other CNS infection and poliomyelitis (CCS 78)	0.24831	0.0814747	1.282 (1.093,1.504)
Parkinson`s disease (CCS 79)	-1.22078	0.103955	0.295 (0.241,0.362)
Other hereditary and degenerative nervous system conditions (CCS 81)	-1.3528	0.128791	0.259 (0.201,0.333)
Epilepsy; convulsions (CCS 83)	-0.0283673	0.100774	0.972 (0.798,1.184)
Other nervous system disorders (CCS 95)	-0.579087	0.0361292	0.560 (0.522,0.602)
Heart valve disorders (CCS 96)	-0.564849	0.0211494	0.568 (0.545,0.593)
Peri-; endo-; and myocarditis; cardiomyopathy (except that caused by tuberculosis or sexually transmitted disease) (CCS 97)	-0.118959	0.043474	0.888 (0.815,0.967)
Hypertension with complications and secondary hypertension (CCS 99)	Reference Group
Acute myocardial infarction (CCS 100)	-0.393919	0.0253195	0.674 (0.642,0.709)
Coronary atherosclerosis and other heart disease (CCS 101)	-0.641326	0.0230616	0.527 (0.503,0.551)
Pulmonary heart disease (CCS 103)	-0.128307	0.0796903	0.880 (0.752,1.028)
Conduction disorders (CCS 105)	-0.558721	0.110552	0.572 (0.461,0.710)
Cardiac dysrhythmias (CCS 106)	-0.139864	0.0413683	0.869 (0.802,0.943)
Congestive heart failure; nonhypertensive (CCS 108)	0.0519878	0.0809295	1.053 (0.899,1.234)
Acute cerebrovascular disease (CCS 109)	-0.391257	0.0258858	0.676 (0.643,0.711)
Occlusion or stenosis of precerebral arteries (CCS 110)	-1.09821	0.0249112	0.333 (0.318,0.350)
Other and ill-defined cerebrovascular disease (CCS 111)	-0.941314	0.0570881	0.390 (0.349,0.436)
Transient cerebral ischemia (CCS 112)	-0.507297	0.108901	0.602 (0.486,0.745)
Peripheral and visceral atherosclerosis (CCS 114)	-0.264033	0.0254088	0.768 (0.731,0.807)
Aortic; peripheral; and visceral artery aneurysms (CCS 115)	-0.208914	0.0330133	0.811 (0.761,0.866)
Aortic and peripheral arterial embolism or thrombosis (CCS 116)	-0.0436829	0.0399408	0.957 (0.885,1.035)
Other circulatory disease (CCS 117)	-0.191671	0.0574422	0.826 (0.738,0.924)
Phlebitis; thrombophlebitis and thromboembolism (CCS 118)	-0.266169	0.0565637	0.766 (0.686,0.856)
Other diseases of veins and lymphatics (CCS 121)	-0.359197	0.0949667	0.698 (0.580,0.841)
Pneumonia (except that caused by tuberculosis or sexually transmitted disease) (CCS 122)	-0.107948	0.0423382	0.898 (0.826,0.975)
Other upper respiratory infections (CCS 126)	-0.519832	0.130448	0.595 (0.460,0.768)
Chronic obstructive pulmonary disease and bronchiectasis (CCS 127)	0.111531	0.0485454	1.118 (1.017,1.230)
Aspiration pneumonitis; food/vomitus (CCS 129)	-0.00651471	0.0597715	0.994 (0.884,1.117)
Pleurisy; pneumothorax; pulmonary collapse (CCS 130)	-0.273088	0.040122	0.761 (0.703,0.823)
Respiratory failure; insufficiency; arrest (adult) (CCS 131)	0.0393357	0.0431229	1.040 (0.956,1.132)
Other lower respiratory disease (CCS 133)	-0.635235	0.0535451	0.530 (0.477,0.588)
Other upper respiratory disease (CCS 134)	-0.438588	0.0534454	0.645 (0.581,0.716)
Intestinal infection (CCS 135)	0.151623	0.0886442	1.164 (0.978,1.385)
Disorders of teeth and jaw (CCS 136)	-0.782857	0.104464	0.457 (0.372,0.561)
Diseases of mouth; excluding dental (CCS 137)	-0.859313	0.120838	0.423 (0.334,0.537)
Esophageal disorders (CCS 138)	-0.501346	0.0510822	0.606 (0.548,0.669)
Gastroduodenal ulcer (except hemorrhage) (CCS 139)	-0.234932	0.0475952	0.791 (0.720,0.868)
Gastritis and duodenitis (CCS 140)	-0.112571	0.10202	0.894 (0.732,1.091)
Other disorders of stomach and duodenum (CCS 141)	-0.0279512	0.0494031	0.972 (0.883,1.071)
Appendicitis and other appendiceal conditions (CCS 142)	-0.756439	0.03507	0.469 (0.438,0.503)
Abdominal hernia (CCS 143)	-0.566151	0.0232322	0.568 (0.542,0.594)
Regional enteritis and ulcerative colitis (CCS 144)	0.0594648	0.0597123	1.061 (0.944,1.193)
Intestinal obstruction without hernia (CCS 145)	-0.325285	0.0242491	0.722 (0.689,0.757)
Diverticulosis and diverticulitis (CCS 146)	-0.365481	0.0276915	0.694 (0.657,0.733)
Anal and rectal conditions (CCS 147)	-0.709838	0.0431396	0.492 (0.452,0.535)
Peritonitis and intestinal abscess (CCS 148)	-0.153179	0.0918499	0.858 (0.717,1.027)
Biliary tract disease (CCS 149)	-0.667326	0.0228356	0.513 (0.491,0.537)
Other liver diseases (CCS 151)	0.171504	0.0529455	1.187 (1.070,1.317)
Pancreatic disorders (not diabetes) (CCS 152)	-0.559409	0.0373526	0.572 (0.531,0.615)
Gastrointestinal hemorrhage (CCS 153)	-0.130404	0.0415826	0.878 (0.809,0.952)
Noninfectious gastroenteritis (CCS 154)	0.00796263	0.113771	1.008 (0.807,1.260)
Other gastrointestinal disorders (CCS 155)	-0.252787	0.0268913	0.777 (0.737,0.819)
Nephritis; nephrosis; renal sclerosis (CCS 156)	-0.367596	0.115509	0.692 (0.552,0.868)
Acute and unspecified renal failure (CCS 157)	-0.0219614	0.0336628	0.978 (0.916,1.045)
Chronic kidney disease (CCS 158)	-0.209939	0.0994014	0.811 (0.667,0.985)
Urinary tract infections (CCS 159)	-0.0901547	0.0302821	0.914 (0.861,0.970)
Calculus of urinary tract (CCS 160)	-0.505236	0.046047	0.603 (0.551,0.660)
Other diseases of kidney and ureters (CCS 161)	-0.663932	0.035541	0.515 (0.480,0.552)
Other diseases of bladder and urethra (CCS 162)	-0.233426	0.0433276	0.792 (0.727,0.862)
Genitourinary symptoms and ill-defined conditions (CCS 163)	-0.368314	0.0490494	0.692 (0.628,0.762)
Hyperplasia of prostate (CCS 164)	-0.681626	0.0350573	0.506 (0.472,0.542)
Inflammatory conditions of male genital organs (CCS 165)	-0.68904	0.0936219	0.502 (0.418,0.603)
Other male genital disorders (CCS 166)	-0.529357	0.0929051	0.589 (0.491,0.707)
Nonmalignant breast conditions (CCS 167)	-0.909121	0.158961	0.403 (0.295,0.550)
Inflammatory diseases of female pelvic organs (CCS 168)	-0.602508	0.123312	0.547 (0.430,0.697)
Prolapse of female genital organs (CCS 170)	-1.39307	0.0655616	0.248 (0.218,0.282)
Ovarian cyst (CCS 172)	-1.07368	0.151993	0.342 (0.254,0.460)
Menopausal disorders (CCS 173)	-0.909172	0.14253	0.403 (0.305,0.533)
Other female genital disorders (CCS 175)	-0.495504	0.0588306	0.609 (0.543,0.684)
Skin and subcutaneous tissue infections (CCS 197)	-0.533013	0.0316147	0.587 (0.552,0.624)
Chronic ulcer of skin (CCS 199)	-0.244832	0.0343785	0.783 (0.732,0.837)
Other skin disorders (CCS 200)	-0.588392	0.138356	0.555 (0.423,0.728)
Infective arthritis and osteomyelitis (except that caused by tuberculosis or sexually transmitted disease) (CCS 201)	-0.500188	0.0310952	0.606 (0.571,0.645)
Rheumatoid arthritis and related disease (CCS 202)	-1.1868	0.123089	0.305 (0.240,0.388)
Osteoarthritis (CCS 203)	-1.52648	0.0201988	0.217 (0.209,0.226)
Other non-traumatic joint disorders (CCS 204)	-1.34043	0.0633674	0.262 (0.231,0.296)
Spondylosis; intervertebral disc disorders; other back problems (CCS 205)	-0.942291	0.0219745	0.390 (0.373,0.407)
Pathological fracture (CCS 207)	-0.595409	0.0260192	0.551 (0.524,0.580)
Acquired foot deformities (CCS 208)	-1.31198	0.172276	0.269 (0.192,0.377)
Other acquired deformities (CCS 209)	-0.990247	0.0317766	0.371 (0.349,0.395)
Other connective tissue disease (CCS 211)	-1.16579	0.0377349	0.312 (0.289,0.336)
Other bone disease and musculoskeletal deformities (CCS 212)	-0.897671	0.0527897	0.408 (0.367,0.452)
Cardiac and circulatory congenital anomalies (CCS 213)	-0.682154	0.0634886	0.506 (0.446,0.573)
Joint disorders and dislocations; trauma-related (CCS 225)	-0.635751	0.0568426	0.530 (0.474,0.592)
Fracture of neck of femur (hip) (CCS 226)	-0.696384	0.0201244	0.498 (0.479,0.518)
Spinal cord injury (CCS 227)	-0.0958003	0.0833213	0.909 (0.772,1.070)
Skull and face fractures (CCS 228)	-0.893212	0.0799556	0.409 (0.350,0.479)
Fracture of upper limb (CCS 229)	-0.910659	0.0275989	0.402 (0.381,0.425)
Fracture of lower limb (CCS 230)	-0.638171	0.0231123	0.528 (0.505,0.553)
Other fractures (CCS 231)	-0.502188	0.0274204	0.605 (0.574,0.639)
Sprains and strains (CCS 232)	-1.06947	0.0782003	0.343 (0.294,0.400)
Intracranial injury (CCS 233)	-0.235903	0.0313249	0.790 (0.743,0.840)
Crushing injury or internal injury (CCS 234)	-0.396737	0.0555291	0.673 (0.603,0.750)
Open wounds of head; neck; and trunk (CCS 235)	-0.674314	0.0861887	0.510 (0.430,0.603)
Open wounds of extremities (CCS 236)	-0.77632	0.0616132	0.460 (0.408,0.519)
Complication of device; implant or graft (CCS 237)	-0.353942	0.0204093	0.702 (0.674,0.731)
Complications of surgical procedures or medical care (CCS 238)	-0.219983	0.0214073	0.803 (0.770,0.837)
Superficial injury; contusion (CCS 239)	-0.273559	0.0662567	0.761 (0.668,0.866)
Burns (CCS 240)	-0.396766	0.0698161	0.672 (0.586,0.771)
Other injuries and conditions due to external causes (CCS 244)	-0.42081	0.0687643	0.657 (0.574,0.751)
Syncope (CCS 245)	-0.537684	0.127368	0.584 (0.455,0.750)
Gangrene (CCS 248)	0.0964887	0.0326985	1.101 (1.033,1.174)
Other aftercare (CCS 257)	-0.713578	0.0540759	0.490 (0.441,0.545)
Alcohol-related disorders (CCS 660)	0.182742	0.0842341	1.201 (1.018,1.416)
